# Supplementary material for: Effects of 10-Day Complete Fasting on Physiological Homeostasis, Nutrition and Health Markers in Male Adults
Source: Nutrients. 2022 Sep 18;14(18):3860. doi: 10.3390/nu14183860 (PMC9503095; doi:10.3390/nu14183860)
Supplement: Supplementary file 1 [file nutrients-14-03860-s001.zip]

Archive with 1 entries (1 files):
- nutrients-1876445-supplementary.pdf
